# Supplementary material for: OpiCa1 Modulates Cardiomyocyte Viability Through PI3K/Akt Inhibition with Minimal Systemic Impact Beyond RyR Targeting
Source: Toxins (Basel). 2025 Nov 4;17(11):550. doi: 10.3390/toxins17110550 (PMC12656661; doi:10.3390/toxins17110550)
Supplement: Supplementary file 1 [file toxins-17-00550-s001.zip]

Archive with 1 entries (1 files):
- toxins-3923516-supplementary.pdf
